# Supplementary material for: Exercise Intervention on Insomnia in Patients with a Cancer: A Systematic Review of the Literature
Source: Cancers (Basel). 2024 Jun 17;16(12):2241. doi: 10.3390/cancers16122241 (PMC11201959; doi:10.3390/cancers16122241)
Supplement: Supplementary file 1 [file cancers-16-02241-s001.zip]

Archive with 1 entries (1 files):
- cancers-3014731-supplementary.pdf
